# Supplementary material for: The Hedgehog–GLI1 Pathway Regulates Osteogenic Differentiation of Human Cervical Posterior Longitudinal Ligament Cells by BMP Signalling Pathway
Source: J Cell Mol Med. 2025 Feb 5;29(3):e70393. doi: 10.1111/jcmm.70393 (PMC11798735; doi:10.1111/jcmm.70393)
Supplement: Supplementary file 2 — Table S1. Patient demographics and clinical details for sample collection. Table S2. Primer sequences used in this study. Table S3. Reagents used in the study. [file JCMM-29-e70393-s001.zip › Supplementary Table2 .xlsx]

## Sheet: Sheet1
Primer sequences
GLI1,F	AACGCTATACAGATCCTAGCTCG
GLI1,R	GTGCCGTTTGGTCACATGG
GAPDH,F	AGGTCGGAGTCAACGGAT
GAPDH,R	TCCTGGAAGATGGTGATG
