# Supplementary material for: The Hedgehog–GLI1 Pathway Regulates Osteogenic Differentiation of Human Cervical Posterior Longitudinal Ligament Cells by BMP Signalling Pathway
Source: J Cell Mol Med. 2025 Feb 5;29(3):e70393. doi: 10.1111/jcmm.70393 (PMC11798735; doi:10.1111/jcmm.70393)
Supplement: Supplementary file 2 — Table S1. Patient demographics and clinical details for sample collection. Table S2. Primer sequences used in this study. Table S3. Reagents used in the study. [file JCMM-29-e70393-s001.zip › Supplementary Table3 .xlsx]

## Sheet: Antibody 
Antibody	Dilution ratios	Application	Company	Catalog No.
anti-ALP	1:1000	western blot	ProteinTech	11187-1-AP
anti-OPN	1:1000	western blot	ProteinTech	22952-1-AP
anti-GLI1	1:4000	immunohistochemistry	ProteinTech	66905-1-Ig
anti-GLI1	1:10000	western blot	ProteinTech	66905-1-Ig
anti-GLI1	1:800	immunofluorescence	ProteinTech	66905-1-Ig
anti-RUNX2	1:1000	western blot	Cell Signaling Technology	#8486
anti-OCN	1:1000	western blot	Affinity	#DF12303
anti-GAPDH	1:1000	western blot	ProteinTech	10494-1-AP
anti-BMP2	1:1000	western blot	abcam	ab284387
anti-BMP4	1:10000	western blot	abcam	ab124715
anti-smad1	1:1000	western blot	Cell Signaling Technology	#8486
anti-p-smad1/5/9	1:1000	western blot	Cell Signaling Technology	#8486

## Sheet: Reagent 
Antibody	Concentration	Company	Catalog No.
Purmorphamine	2 μM	Selleck	S3042
Cyclopamine	20 μM	Selleck	S1146
AR-A014418	10 μM	MCE	HY-10512
Recombinant human BMP-2 protein	100 ng / ml	HumanKine®	P21274
Recombinant human Noggin	100 ng / ml	PeproTech	120-10C
CCK-8	——	Invigentech
