# Supplementary material for: The Hedgehog–GLI1 Pathway Regulates Osteogenic Differentiation of Human Cervical Posterior Longitudinal Ligament Cells by BMP Signalling Pathway
Source: J Cell Mol Med. 2025 Feb 5;29(3):e70393. doi: 10.1111/jcmm.70393 (PMC11798735; doi:10.1111/jcmm.70393)
Supplement: Supplementary file 2 — Table S1. Patient demographics and clinical details for sample collection. Table S2. Primer sequences used in this study. Table S3. Reagents used in the study. [file JCMM-29-e70393-s001.zip › Supplementary Table1 .xlsx]

## Sheet: Sheet1
No	Age	Sex	Involved Spine	Hypertension	Diabetes	Hyperlipidemia
Ctrl1	59	Female	——	√	×	×
Ctrl2	64	Female	——	×	√	×
Ctrl3	67	Female	——	√	√	×
Ctrl4	60	Female	——	√	√	×
Ctrl5	60	Female	——	×	×	√
Ctrl6	51	Female	——	×	×	×
Ctrl7	62	Male	——	√	√	×
Ctrl8	59	Male	——	×	×	√
Ctrl9	59	Female	——	×	√	×
Ctrl10	63	Male	——	√	×	×
OPLL1	74	Female	C5,6,7 segmental	×	√	×
OPLL2	65	Female	C5,6 segmental	√	×	×
OPLL3	53	Female	C5,6 segmental T1 segmental	×	×	×
OPLL4	60	Female	C4,5 segmental	√	√	×
OPLL5	64	Female	T1,2 circumscribed	√	√	×
OPLL6	47	Female	C5,6,7 segmental	×	×	√
OPLL7	53	Male	C5 ,6circumscribed C6,7circumscribed	√	√	×
OPLL8	73	Male	C5 ,6circumscribed C6,7circumscribed C7,1 circumscribed	×	√	×
OPLL9	49	Male	C5 ,6circumscribed C6,7circumscribed	√	×	√
OPLL10	43	Female	C3 segmental C4 segmental C5 segmental C6 segmental	×	×	×
